# Supplementary material for: Neuronal deletion of the circadian clock gene Bmal1 induces cell-autonomous dopaminergic neurodegeneration
Source: JCI Insight. 2024 Jan 23;9(2):e162771. doi: 10.1172/jci.insight.162771 (PMC10906231; doi:10.1172/jci.insight.162771)
Supplement: Supporting data values [file jciinsight-9-162771-s106.xlsx]

## Sheet: CAG 2 week SNpc 
Stereology
Cre-	Cre +
7454	1772	0.0327303			1.25686	0.298786
6639	5176				1.11944	0.872752
5120	2025				0.863309	0.341446
5373	4219				0.905969	0.711387
7173	1941				1.20948	0.327282
3825	6160				0.644953	1.03867
5930.67	3548.83	0.598387	0.401613

## Sheet: CAG 2 week striatum 
Striatum TH
								Cre -	Cre +			run("8-bit");
CAG 584_1_TH.tif	8557	429.968	0.05	69.076	66.254	65.326		95.541	81.6915	0.289202		//run("Brightness/Contrast...");
CAG 584_2_TH.tif	7737	294.894	0.038	61.576	69.132			88.017	80.2725			setMinAndMax(0, 70);
CAG 591_1_TH.tif	1038	503.533	0.485	94.842	70.085	95.541		91.207	88.327			run("Apply LUT");
CAG 591_2_TH.tif	850	680.137	0.8	96.24	64.56			81.399	79.734			setAutoThreshold("Default dark");
CAG 592_1_TH.tif	1504	428.8	0.285	88.637	72.214	81.6915		88.169	69.069			//run("Threshold...");
CAG 592_2_TH.tif	3685	329.753	0.089	74.746	64.685			65.326	76.558			setThreshold(61, 255);
CAG 598_1_TH.tif	2004	353.068	0.176	81.126	70.489	80.2725						run("Analyze Particles...", "display summarize");
CAG 598_2_TH.tif	5364	408.174	0.076	79.419	71.626			84.9432
CAG 600_1_TH.tif	3994	539.24	0.135	87.212	83.087	88.327
CAG 600_2_TH.tif	2916	552.07	0.189	89.442	73.768			1.12476	0.96172
CAG 601_1_TH.tif	6223	457.825	0.074	77.173	75.31	79.734		1.03619	0.945014
CAG 601_2_TH.tif	2418	439.658	0.182	82.295	73.193			1.07374	1.03984
CAG 604_1_TH.tif	4827	589.357	0.122	79.241	68.822	83.629		0.958276	0.938675
CAG 604_2_TH.tif	1055	363.287	0.344	88.017	68.837			1.03798	0.81312
CAG 607_1_TH.tif	6072	513.602	0.085	78.149	81.665	69.069		0.769055	0.901285
CAG 607_2_TH.tif	9310	348.565	0.037	59.989	76.807
CAG 608_1_TH.tif	1430	523.659	0.366	91.207	68.09	80.5205
CAG 608_2_TH.tif	7886	358.601	0.045	69.834	71.888
CAG 609_1_TH.tif	3137	562.617	0.179	83.982	66.588	81.399
CAG 609_2_TH.tif	5042	360.824	0.072	78.816	64.917
CAG 610_1_TH.tif	2570	472.895	0.184	87.121	68.54	88.169
CAG 610_2_TH.tif	1109	418.594	0.377	89.217	68.095
CAG 611_1_TH.tif	6325	537.018	0.085	82.167	83.127	79.3625
CAG 611_2_TH.tif	4448	409.653	0.092	76.558	80.059

## Sheet: CAG 2 week VTA
CAG Cre -	CAG Cre +
8017	1744		1.54727	0.336589
3347	3235		0.645964	0.624349
5345	2981		1.03157	0.575327
4866	2138		0.939128	0.41263
4332	1547		0.836067	0.298568
	0.0100626
5181.4

## Sheet: CAG 2 week VTA NeuN
CAG_584_2_NeuN_VTA.tif	130	2.952	0.023	5.42	1.539	119	-	Cre -	Cre +
CAG_584_3_NeuN_VTA.tif	108	4.752	0.044	5.904	2.557			119	84		run("8-bit");
CAG_591_2_NeuN_VTA.tif	80	1.497	0.019	2.792	1.268	118.5	-	118.5	74		//run("Brightness/Contrast...");
CAG_591_3_NeuN_VTA.tif	157	3.656	0.023	3.649	1.619			47	119		setMinAndMax(20, 59);
CAG_592_2_NeuN_VTA.tif	130	2.37	0.018	1.963	1.371	84	+	59	40.5		run("Apply LUT");
CAG_592_3_NeuN_VTA.tif	38	0.668	0.018	0.565	1.207			27.5	65.5		run("Subtract Background...", "rolling=20");
CAG_598_2_NeuN_VTA.tif	344	10.659	0.031	11.565	2.017	74	+	79.5	21.5		setAutoThreshold("Default dark");
CAG_598_3_NeuN_VTA.tif	74	2.155	0.029	3.789	1.535						//run("Threshold...");
CAG_600_2_NeuN_VTA.tif	53	0.96	0.018	1.897	1.182	119	+		0.719924		setAutoThreshold("Default dark");
CAG_600_3_NeuN_VTA.tif	185	6.005	0.032	7.861	1.789						setThreshold(32, 255);
CAG_601_2_NeuN_VTA.tif	12	0.198	0.017	0.328	1.001	40.5	+	75.0833			run("Analyze Particles...", "size=.01-1 show=Outlines display summarize");
CAG_601_3_NeuN_VTA.tif	69	1.138	0.016	1.318	0.944						close();
CAG_604_2_NeuN_VTA.tif	48	0.747	0.016	0.972	1.116	47	-	1.58491	1.11876
CAG_604_3_NeuN_VTA.tif	46	0.676	0.015	1.607	0.941			1.57825	0.985572
CAG_607_2_NeuN_VTA.tif	124	2.717	0.022	7.192	1.589	65.5	+	0.625971	1.58491
CAG_607_3_NeuN_VTA.tif	7	0.114	0.016	0.3	1.078			0.785794	0.539401
CAG_608_2_NeuN_VTA.tif	72	1.26	0.017	3.471	1.171	59	-	0.36626	0.872364
CAG_608_3_NeuN_VTA.tif	46	0.815	0.018	0.844	1.158			1.05882	0.286349
CAG_609_2_NeuN_VTA.tif	29	0.424	0.015	0.523	0.975	27.5	-
CAG_609_3_NeuN_VTA.tif	26	0.333	0.013	0.469	0.932
CAG_610_2_NeuN_VTA.tif	76	1.411	0.019	2.187	1.224	79.5	-
CAG_610_3_NeuN_VTA.tif	83	1.615	0.019	1.757	1.323
CAG_611_2_NeuN_VTA.tif	29	0.472	0.016	1.216	1.049	21.5	+
CAG_611_3_NeuN_VTA.tif	14	0.197	0.014	0.413	0.934

## Sheet: CAG 2 week Bmal1 TH colocalizat
			Cre -	Cre +
584	16	-	16	4
591	17	-	17	6
592	4	+	14	6
598	6	+	26	1
600	6	+	18	6
601	1	+	9	0
604	14	-
607	6	+
608	26	-
609	18	-
610	9	-
611	0	+

## Sheet: CAG 2 week NeuN
	Counts			% area				Cre -	Cre +
CAG_584_1_NeuN.tif	199	6.69	0.034	8.673	49.607	263		263	66.3333	0.0251831		1.82568	0.46047
CAG_584_2_NeuN.tif	301	9.284	0.031	8.778	59.773			157.333	82.6667			1.09217	0.573853
CAG_584_3_NeuN.tif	289	12.154	0.042	11.678	53.919			134.333	81			0.932511	0.562283
CAG_591_1_NeuN.tif	42	0.756	0.018	1.519	56.93	157.333		114.333	85			0.793675	0.59005
CAG_591_2_NeuN.tif	199	4.708	0.024	5.971	63.175			52.6667	60.3333			0.3656	0.41882
CAG_591_3_NeuN.tif	231	6.878	0.03	6.915	59.878			142.667	6.33333			0.990359	0.0439645
CAG_592_1_NeuN.tif	70	4.308	0.062	20.991	69.063	66.3333
CAG_592_2_NeuN.tif	50	0.902	0.018	1.317	57.291			144.056
CAG_592_3_NeuN.tif	79	1.547	0.02	2.436	54.928
CAG_598_1_NeuN.tif	71	3.023	0.043	15.17	64.015	82.6667
CAG_598_2_NeuN.tif	129	2.775	0.022	3.612	54.395
CAG_598_3_NeuN.tif	48	1.035	0.022	1.524	44.577
CAG_600_1_NeuN.tif	8	0.112	0.014	0.229	66.914	81
CAG_600_2_NeuN.tif	68	1.291	0.019	2.368	59.989
CAG_600_3_NeuN.tif	167	5.966	0.036	9.711	49.224
CAG_601_1_NeuN.tif	62	1.094	0.018	1.578	59.558	85
CAG_601_2_NeuN.tif	102	1.921	0.019	3.24	58.162
CAG_601_3_NeuN.tif	91	1.94	0.021	3.39	55.291			run("8-bit");
CAG_604_1_NeuN.tif	109	2.808	0.026	6.093	56.019	134.333		//run("Brightness/Contrast...");
CAG_604_2_NeuN.tif	116	3.083	0.027	3.273	67.234			setMinAndMax(20, 59);
CAG_604_3_NeuN.tif	178	4.437	0.025	5.248	57.353			run("Apply LUT");
CAG_607_1_NeuN.tif	47	0.891	0.019	2.561	65.019	60.3333		run("Subtract Background...", "rolling=20");
CAG_607_2_NeuN.tif	97	2.16	0.022	3.343	60.792			setAutoThreshold("Default dark");
CAG_607_3_NeuN.tif	37	0.571	0.015	0.816	67.552			//run("Threshold...");
CAG_608_1_NeuN.tif	118	3.318	0.028	10.636	71.992	114.333		setAutoThreshold("Default dark");
CAG_608_2_NeuN.tif	118	3.866	0.033	6.781	57.896			setThreshold(32, 255);
CAG_608_3_NeuN.tif	107	2.945	0.028	4.156	58.115			run("Analyze Particles...", "size=.01-1 show=Outlines display summarize");
CAG_609_1_NeuN.tif	97	2.266	0.023	3.112	53.877	52.6667		close();
CAG_609_2_NeuN.tif	38	0.549	0.014	0.739	62.836
CAG_609_3_NeuN.tif	23	0.339	0.015	0.497	70.214
CAG_610_1_NeuN.tif	72	1.429	0.02	5.193	67.906	142.667
CAG_610_2_NeuN.tif	198	4.932	0.025	6.106	62.996
CAG_610_3_NeuN.tif	158	3.994	0.025	5.32	58.313
CAG_611_1_NeuN.tif	7	0.116	0.017	0.176	58.87	6.33333
CAG_611_2_NeuN.tif	2	0.035	0.017	0.062	91.695
CAG_611_3_NeuN.tif	10	0.153	0.015	0.243	68.085

## Sheet: Nestin Stereology 
	Stereology
		Cell Counts
		Cre -	Cre +	0.00414367
		4833	2666			1.15589	0.637616
		3685	2277			0.881326	0.544581
		3629	3333			0.867933	0.79714
		3722	2129			0.890175	0.509184
		5037	2962			1.20468	0.708409
		4181.2

## Sheet: Nestin striatum
	striatum TH
					TH
	10	1069.13	10.693	-	cre -	cre +
	12	3543.97	34.569	-	10.693	3.22		0.375641	0.113117
	20	3179.75	38.158	-	34.569	0.191		1.2144	0.00670976
	24	2407.49	28.672	-	38.158	26.158		1.34048	0.918921
	25	3180.59	30.238	-	28.672	22.278		1.00724	0.782618
	11	1973.97	3.22	+	30.238	7.975		1.06225	0.280159
	13	2399.71	0.191	+
	17	3543.97	16.211	+	28.466
	22	3180.14	18.959	+
	28	3183.89	26.158	+
	29	2406.65	13.254	+
	31	3183.49	22.278	+
	32	2409.58	7.975	+

## Sheet: Camk2 sterology 
	4 Months					10 Months
		Stereology					Stereology
		Cre -	Cre +				Cre -	Cre +
	725	4666	3840	296			5231	4304
	728	6724	3405	294			6362	3101
	729	5507	3782	726			4884	3231
	549	5637	4840	295
			3623	293
							5492.33	3545.33
		5633.5						0.645506
								0.354494
		Cre -	Cre +
		0.82826	0.681637
		1.19357	0.60442
		0.977545	0.671341				Cre -	Cre +
		1.00062	0.859146				0.952419	0.783638
			0.643117				1.15834	0.564605
							0.88924	0.588275
			0.691932
			0.308068					0.645506

## Sheet: THB stereology 
	Stereology
	TH Cre -	TH Cre +
	2800	2866		0.675885	0.691817
	5000	3483		1.20694	0.840753
	4166	3816		1.00562	0.921135
	4433	3016		1.07007	0.728025
	4000	3150		0.965551	0.760371
	4050	2933		0.97762	0.70799
	4550	3033		1.09831	0.732129
	4142.71
		0.006271

[truncated: 9 more sheets: THB striatum, THB bmal1, THB skeletonization , CAG TH, CAG psyn , No Tam CAG, ALC stereology and striatum , CX3 psyn injection TH counts, 10-10 12-12]
